# Supplementary material for: Computationally Designed AMPs with Antibacterial and Antibiofilm Activity against MDR Acinetobacter baumannii
Source: Antibiotics (Basel). 2023 Sep 1;12(9):1396. doi: 10.3390/antibiotics12091396 (PMC10525135; doi:10.3390/antibiotics12091396)
Supplement: Supplementary file 1 [file antibiotics-12-01396-s001.zip]

Archive with 1 entries (1 files):
- antibiotics-2557938-SI.pdf
